# Supplementary material for: Impact of visuomotor feedback on the embodiment of virtual hands detached from the body
Source: Sci Rep. 2020 Dec 30;10:22427. doi: 10.1038/s41598-020-79255-5 (PMC7773737; doi:10.1038/s41598-020-79255-5)
Supplement: Supplementary file 2 — Supplementary Information 1. [file 41598_2020_79255_MOESM2_ESM.xls]

## Sheet: Details
Manuscript Title: Impact of Visuomotor Feedback on the Embodiment of Virtual Hands Detached from the Body
Authors: Sofia Seinfeld & Jörg Müller
Institution: University of Bayreuth
Data of Experiment 1 and Experiment 2 is contain in this same Excel file in the separate spreadsheet "Experiment 1 Data" and "Experiment 2 Data"

## Sheet: Experiment 1 Data
ID	Condition	Awareness	Order	Ownership	NotMine	TwoHands	Control	Agency	Location	Threat	Real	SCR	Hits_Motor_Task
1	1	1	1	5	2	1	6	7	5	3	1	14.15	146
2	1	1	2	6	2	1	6	7	7	4	4
3	1	1	1	6	2	1	6	7	7	2	3	15.37	200
4	1	2	2	5	2	1	5	7	7	2	5	25.36	169
5	1	2	1	3	5	2	6	7	6	3	3	108.11	194
6	1	2	2	4	5	1	7	7	7	2	5	13.87	144
7	1	1	1	5	2	1	5	7	5	4	3	68.38	80
8	1	1	2	5	1	1	6	6	7	4	3	29.17	154
9	1	1	1	5	6	1	6	7	7	2	5	63.2	131
10	1	1	2	6	2	1	7	7	7	2	1	6.28	165
11	1	1	1	4	2	1	6	7	6	1	6	28.69	165
12	1	2	2	5	3	1	6	6	6	1	2	12.37	169
13	1	2	1	7	2	1	6	6	7	5	6	70.74	212
14	1	1	2	6	2	1	7	6	5	4	4	42.33	123
15	1	1	1	5	1	2	5	5	7	3	4	17.07	89
16	1	2	2	3	1	3	6	7	4	1	4	11.06	167
17	1	1	1	5	3	1	5	6	6	4	6	98	189
18	1	2	2	5	3	5	6	5	5	4	3	32.03	168
19	1	1	1	5	3	3	7	7	6	5	5	38.86	109
20	1	2	2	6	2	1	6	6	6	7	6	50.23	161
21	1	1	1	2	5	4	1	6	6	3	4	48.35	105
22	1	2	2	5	2	1	6	6	7	1	3	47.41	179
23	1	2	1	6	1	1	7	7	7	6	6	29.11	171
24	1	2	2	4	1	1	5	6	6	3	2	34.51	127
25	1	1	1	7	1	1	7	7	7	6	6	12.36	148
26	1	1	2	6	2	2	7	7	7	2	5	139.34	142
27	1	1	1	3	1	1	6	2	5	3	3	23.84	171
28	1	2	2	5	6	1	6	7	6	4	5	18.09	157
29	1	2	1	5	1	1	6	7	7	3	3	40.64	140
30	1	2	2	6	3	5	7	7	6	6	2	0.44	162
31	1	2	2	6	1	1	6	6	6	4	5	33.19	199
1	2	1	1	4	6	1	5	7	4	4	3	26.24	176
2	2	1	2	5	2	1	5	7	7	4	3
3	2	1	1	4	2	1	6	7	7	2	2	9.28	201
4	2	2	2	5	2	1	5	7	7	2	5	34.45	77
5	2	2	1	3	5	1	5	7	5	3	3	25.16	145
6	2	2	2	4	6	1	7	7	7	1	5	69.13	128
7	2	1	1	2	6	3	4	7	3	1	2	32.58	83
8	2	1	2	5	2	1	6	6	6	5	3	41.83	96
9	2	1	1	6	4	1	6	7	7	1	4	22.42	134
10	2	1	2	5	3	1	5	7	7	1	1	12.61	120
11	2	1	1	3	4	4	6	6	5	3	2	15.2	147
12	2	2	2	5	3	1	5	7	6	1	2	32.15	125
13	2	2	1	6	2	2	5	6	5	3	4	48.35	138
14	2	1	2	6	2	1	6	6	6	5	5	21.02	147
15	2	1	1	6	1	1	6	7	7	5	5	19.11	115
16	2	2	2	4	2	5	7	5	2	1	5	18.58	167
17	2	1	1	5	3	1	5	6	6	5	5	23.35	173
18	2	2	2	4	3	5	6	6	3	2	3	41.14	141
19	2	1	1	3	2	3	6	5	4	3	4	25.82	81
20	2	2	2	3	5	1	6	6	1	6	6	85.19	133
21	2	1	1	4	4	6	3	5	5	1	4	40.43	138
22	2	2	2	6	2	1	6	6	6	1	2	26.54	180
23	2	2	1	3	1	1	6	7	7	7	6	72.35	144
24	2	2	2	4	1	1	6	7	5	5	3	97.02	105
25	2	1	1	4	6	1	7	7	7	2	6	19.59	110
26	2	1	2	3	5	2	4	6	6	3	3	56.51	142
27	2	1	1	4	5	1	3	6	4	2	3	19.38	174
28	2	2	2	6	4	1	6	7	7	3	2	57.9	114
29	2	2	1	6	1	1	7	7	7	2	1	19.97	90
30	2	2	2	5	2	1	5	7	6	6	6	138.67	119
31	2	2	2	6	3	1	6	7	6	5	5	71.49	156

## Sheet: Experiment 2 Data
ID	Condition	Awareness	Order	Ownership	NotMyHands	TwoHands	Control	Agency	SelfLocation	Realism	AverageTime	LeftBack	LeftFront	RightBack	RightFront
1	1	1	1	6	2	2	7	7	7	6	0.488777	0.52348	0.486857	0.504642	0.440128
1	2	1	2	3	2	4	5	6	5	4	0.45445	0.488575	0.454028	0.454126	0.421071
2	2	2	1	7	1	1	6	7	6	7	0.453058	0.480878	0.457057	0.491681	0.382617
2	1	2	2	7	1	1	6	7	6	5	0.482458	0.682947	0.437236	0.469326	0.340322
3	1	1	1	5	1	1	6	7	7	5	0.435274	0.475571	0.424456	0.460997	0.380072
3	2	1	2	2	6	1	2	5	4	1	0.427297	0.448888	0.381253	0.46735	0.411697
4	2	2	1	6	2	1	5	6	6	5	0.513684	0.567119	0.501631	0.559244	0.426742
4	1	2	2	6	2	1	6	7	5	5	0.494331	0.519501	0.495306	0.52387	0.438647
5	1	2	1	5	3	1	7	7	7	6	0.603514	0.513752	0.448222	0.944557	0.507523
5	2	2	2	6	3	5	3	6	6	3	0.498439	0.519851	0.433281	0.57054	0.470085
6	2	2	1	7	3	1	7	7	7	6	0.60854	0.602734	0.585607	0.59855	0.647271
6	1	2	2	7	5	1	7	7	7	6	0.613437	0.588504	0.532137	0.530684	0.802421
7	1	1	1	6	2	1	7	7	6	6	0.493287	0.584367	0.42373	0.517662	0.447391
7	2	1	1	6	2	1	7	6	7	6	0.483361	0.557118	0.4376	0.502194	0.436531
8	1	2	2	6	1	1	6	6	6	5	0.496966	0.498458	0.523939	0.481525	0.483942
8	2	2	1	6	2	1	5	6	7	5	0.413895	0.45889	0.32641	0.429104	0.441176
9	2	2	2	5	1	1	6	6	6	5	0.435408	0.489599	0.42147	0.451587	0.378975
9	1	2	1	6	1	1	6	6	6	6	0.421928	0.446226	0.398198	0.428318	0.414968
10	1	2	2	6	2	1	6	7	7	6	0.477844	0.494063	0.445223	0.520842	0.451247
10	2	2	1	5	1	1	6	7	5	5	0.433938	0.444162	0.401272	0.468497	0.421822
11	2	2	2	6	1	1	6	7	7	6	0.515856	0.46647	0.553485	0.546893	0.496575
11	1	2	1	7	1	1	6	7	6	6	0.578654	0.553296	0.573342	0.564812	0.623168
12	1	1	2	6	1	2	7	7	6	6	0.673894	0.681582	0.735565	0.647249	0.63118
12	2	1	1	5	1	4	5	6	6	5	0.587104	0.600214	0.598541	0.564959	0.584701
13	2	1	1	6	2	1	7	7	7	7	0.525746	0.566271	0.543171	0.535478	0.458064
13	1	1	2	6	2	1	7	7	7	7	0.471206	0.530599	0.461771	0.477746	0.414708
14	1	1	1	7	2	1	7	7	7	7	0.788864	0.725034	0.801676	0.772998	0.855749
14	2	1	2	4	5	5	3	6	5	4	0.684151	0.679343	0.668243	0.720427	0.668591
15	2	1	1	5	1	1	5	6	5	5	0.470604	0.481152	0.435381	0.487434	0.478448
15	1	1	2	5	1	1	6	6	6	5	0.449714	0.483062	0.414874	0.459494	0.441427
16	1	1	1	4	6	2	6	7	5	3	0.502347	0.577885	0.450286	0.537331	0.443886
16	2	1	2	3	6	1	4	7	5	3	0.486216	0.512626	0.457661	0.528849	0.445728
17	2	1	1	7	2	1	6	7	6	6	0.523779	0.555785	0.451582	0.537961	0.549787
17	1	1	2	5	5	1	5	5	6	5	0.530269	0.645998	0.423003	0.530979	0.521097
18	1	1	1	5	3	2	6	5	5	6	0.684763	0.866803	0.575362	0.663397	0.633487
18	2	1	2	1	7	6	2	1	1	4	0.650902	0.741113	0.627828	0.657308	0.577361
19	2	2	1	6	2	1	6	6	6	6	0.614463	0.636692	0.54102	0.714372	0.56577
19	1	2	2	7	6	1	6	6	6	6	0.532297	0.55047	0.460484	0.619452	0.498782
20	2	2	1	5	2	2	6	6	6	5	0.697689	0.722932	0.669913	0.782406	0.615504
20	1	2	2	6	2	2	6	6	6	6	0.549121	0.594027	0.538663	0.618067	0.445725
